# Supplementary material for: Functional Antagonism of Junctional Adhesion Molecule-A (JAM-A), Overexpressed in Breast Ductal Carcinoma In Situ (DCIS), Reduces HER2-Positive Tumor Progression
Source: Cancers (Basel). 2022 Mar 3;14(5):1303. doi: 10.3390/cancers14051303 (PMC8909510; doi:10.3390/cancers14051303)
Supplement: Supplementary file 1 [file cancers-14-01303-s001.zip]

Archive with 3 entries (3 files):
- Smith et al_supplemental figs.pptx
- Smith_supplemental Tables.pdf
- Smith_uncropped blots.pptx
